# Supplementary material for: Re-Use of Caco-2 Monolayers in Permeability Assays—Validation Regarding Cell Monolayer Integrity
Source: Pharmaceutics. 2021 Sep 26;13(10):1563. doi: 10.3390/pharmaceutics13101563 (PMC8537988; doi:10.3390/pharmaceutics13101563)
Supplement: Supplementary file 1 [file pharmaceutics-13-01563-s001.zip]

Archive with 1 entries (1 files):
- pharmaceutics-1360257-supplementary.pdf
